# Supplementary material for: IL6 genotype, tumour ER-status, and treatment predicted disease-free survival in a prospective breast cancer cohort
Source: BMC Cancer. 2014 Oct 11;14:759. doi: 10.1186/1471-2407-14-759 (PMC4198733; doi:10.1186/1471-2407-14-759)
Supplement: Supplementary file 1 — Additional file 1: Patient characteristics for all patients, and for the patients included in the survival analyses. (XLSX 244 KB) [file 12885_2014_4936_MOESM1_ESM.xlsx]

## Sheet: Table1_IL6_567
		Additional file 1. Patient characteristics for all patients, and for the patients included in the survival analyses. Patient characteristics for all 634 patients (A), for the 567 patients included in the diplotype survival analyses (B), and for the 574 patients included in the rs1800795 survival analyses
			(A)		(B)		(C)
			All patients		Patients included in the diplotype survival analyses		Patients included in the rs1800795 survival analyses
			Median (IQR*) or n (%)	Missing	Median (IQR*) or n (%)	Missing	Median (IQR*) or n (%)	Missing
		n=	634		567		574
		Age at diagnosis, yrs	59.6 (51.1-66.1)	-	59.7 (51.8-66.3)	-	59.8 (52.0-66.4)	-
		Weight, kgs	68.0 (61.0-76.2)	2	68.0 (61.0-76.7)	2	68.0 (61.0-76.9)	2
		Height, m	1.66 (1.62-1.70)	1	1.66 (1.62-1.70)	1	1.66 (1.62-1.70)	1
		BMI, kgs/m²	24.6 (22.3-27.8)	3	24.6 (22.3-27.7)	3	24.6 (22.3-27.9)	3
		Breast volume	1000 (625-1450)	88 a	1000 (600-1450)	75 a	1000 (600-1450)	75 a
		Breast volume≥850ml	312 (57.1)	88 a	281 (57.1)	75 a	286 (57.3)	75 a
		Waist-Hip Ratio	0.84 (0.78-0.89)	4	0.84 (0.78-0.89)	2	0.84 (0.78-0.89)	2
		Age at menarche, yrs	13 (12-14)	5	13 (12-14)	3	13 (12-14)	3
		Parous	537 (84.7)	-	485 (85.5)	-	490 (85.4)	-
		Alcohol use		1		1		1
		Never	70 (11.1)		62 (11.0)		62 (10.8)
		Not more than once a month	170 (26.9)		149 (26.3)		154 (26.9)
		2-4 times per month	238 (37.6)		216 (38.2)		217 (37.9)
		2-3 times per week	124 (19.6)		110 (19.4)		111 (19.4)
		4 or more times per week	31 (4.9)		29 (5.1)		29 (5.1)
		Pre-operative smoker	135 (21.3)	-	121 (21.3)	-	121 (21.1)	-
		Smoker at any visit	146 (23.0)	-	129 (22.8)	-	130 (22.6)	-
		Pre-operative use of antidepressants	68 (10.7)	-	56 (9.9)	-	57 (9.9)	-
		Ever use of HRT, %	287 (45.3)	1	263 (46.5)	1	267 (46.6)	1
		Screening detected tumor	310 (58.6)	105 b	289 (60.3)	88 b	293 (60.5)	90 b
		* IQR Interquartile range
		a Analysis included women who had not gone through breast surgery before diagnosis.
		bAnalysis included women 45 -74 years at diagnosis due to previous Swedish screening protocols.
