# Supplementary material for: IL6 genotype, tumour ER-status, and treatment predicted disease-free survival in a prospective breast cancer cohort
Source: BMC Cancer. 2014 Oct 11;14:759. doi: 10.1186/1471-2407-14-759 (PMC4198733; doi:10.1186/1471-2407-14-759)
Supplement: Supplementary file 2 — Additional file 2: Tumour characteristics for all patients, and for the patients included in the survival analyses. (XLSX 16 KB) [file 12885_2014_4936_MOESM2_ESM.xlsx]

## Sheet: Table2_IL6_567
	Additional file 2. Tumour characteristics for all patients, and for the patients included in the survival analyses Tumour characteristics for all patients included the 592 patients who had not received preoperative treatment (A), for the 567 patients included in the diplotype survival analyses (B), and for the 574 patients included in the rs1800795 survival analyses (C).
		(A)		(B)		(C)
		All patients		Patients included in the diplotype survival analyses		Patients included in the rs1800795 survival analyses
		Median (IQR*) or n (%)	Missing	Median (IQR*) or n (%)	Missing	Median (IQR*) or n (%)	Missing
	n=	634		567		574
	Preoperative interstitial laser thermotherapy	11 (1.7)		10 (1.7)		10 (1.6)
	Information on preoperative treatment missing	1		1		1
	Neoadjuvant therapy	30 (4.7)		26 (4.3)		26 (4.3)
	No preoperative treatment	592 (93.5)		567		574
	Invasive tumour size (pT)		4		-		-
	≥21 mm (≥2)	154 (26.0)		150 (26.5)		151 (26.3)
	In Situ	14 (2.4)		-		-
	≤20 mm (1)	424 (71.6)		417 (73.5)		423 (73.7)
	21-50 mm (2)	144 (24.3)		141 (24.9)		142 (24.7)
	51- mm (3)	9 (1.5)		8 (1.4)		8 (1.4)
	skin or muscle involvement (4)	1 (0.2)		1 (0.2)		1 (0.2)
	Axillary node involvement		2		2		2
	Any lymph node involvement	223 (37.8)		217 (38.4)		221 (38.6)
	0	367 (62.2)		348 (61.6)		351 (61.4)
	1-3	168 (28.5)		163 (28.8)		167 (29.2)
	4+	55 (9.3)		54 (9.6)		54 (9.4)
	Histological grade		1		1		1
	Grade III	126 (21.3)		111 (19.6)		113 (19.7)
	I	157 (26.6)		154 (27.4)		157 (27.4)
	II	308 (52.1)		298 (53.0)		303 (52.9)
	III	126 (21.3)		111 (19.6)		113 (19.7)
	Hormone receptor status
	ER+	502 (86.7)	13	492 (87.1)	2	499 (87.2)	2
	PgR+	402 (69.4)	13	394 (69.7)	2	399 (69.8)	2
	ER+PgR+	398 (68.7)	13	390 (69.0)	2	395 (69.1)	2
	ER+PgR-	104 (18.0)	13	102 (18.1)	2	104 (18.2)	2
	ER-PgR-	73 (12.6)	13	69 (12.2)	2	69 (12.1)	2
	ER-PgR+	4 (0.7)	13	4 (0.7)	2	4 (0.7)	2
	* IQR Interquartile range
